# Supplementary material for: Manufacturing of Human Umbilical Cord Mesenchymal Stromal Cells on Microcarriers in a Dynamic System for Clinical Use
Source: Stem Cells Int. 2016 Feb 8;2016:4834616. doi: 10.1155/2016/4834616 (PMC4761675; doi:10.1155/2016/4834616)
Supplement: Supplementary file 1 — Supplemental Figure 1: Surface marker analysis. Flow cytometry data represented in histograms, blue = test, red = isotype control. Negative (isotype control) gate was set to include 99% of the isotype; the positive gate percentages are shown for each sample. hUC MSCs were positive for A) CD90 stain B) CD105 stain C) CD73 stain, and negatively stained for the Negative cocktail (e.g., a mixture of CD34, CD45, CD11b, CD19, and HLA-DR). Note that CD44 was as a positive control (in black) for the negative cocktail and was used to set the negative control gate. E) CD 44 marker included as positive cocktail. Supplemental Figure 2: Colony forming efficiency (CFE) at day 6 of incubation after plating at 5 or 10 cells∙cm−2. Data averaged from technical quadruplicates. CFE is defined as the number of plated cells divided by the number of colonies. Supplemental Figure 3: Normal female karyotype was observed for MSCs passage 5 from HUC#255 following cultivation in spinner flask. Supplemental Table 1: Metabolite Yields. Lactate and ammonium yields for hUC MSCs grown in static 12-well culture plates or dynamic spinner culture on microcarriers. [file 4834616.f1.zip]

Archive with 2 entries (2 files):
- 4834616.f1.pdf
- Description.docx
